# Supplementary material for: Empirical Evidence of Arsenite Oxidase Gene as an Indicator Accounting for Arsenic Phytoextraction by Pteris vittata
Source: Int J Environ Res Public Health. 2022 Feb 4;19(3):1796. doi: 10.3390/ijerph19031796 (PMC8835403; doi:10.3390/ijerph19031796)
Supplement: Supplementary file 1 [file ijerph-19-01796-s001.zip]

Archive with 1 entries (1 files):
- ijerph-1547915-supplementary.pdf
